# Supplementary material for: Genetic screening in a Brazilian cohort with inborn errors of immunity
Source: BMC Genom Data. 2023 Aug 17;24:47. doi: 10.1186/s12863-023-01148-z (PMC10433585; doi:10.1186/s12863-023-01148-z)
Supplement: Supplementary file 4 — Additional file 4: Table S1. [file 12863_2023_1148_MOESM4_ESM.xlsx]

## Sheet: Planilha1
Supplementary Table S1. Demographic characteristics of patients with suspected clinical IEI-manifestations.
	Patients (n)
Gender
Female	1
Male	12
Age Categories
Children (00-14 years)	10
Youth (15-24 years)	3
Clinical Manifestation onset
at birth	2
before one year of age	6
after one year of age	5
