# Supplementary material for: Genetic screening in a Brazilian cohort with inborn errors of immunity
Source: BMC Genom Data. 2023 Aug 17;24:47. doi: 10.1186/s12863-023-01148-z (PMC10433585; doi:10.1186/s12863-023-01148-z)
Supplement: Supplementary file 5 — Additional file 5: Table S2. [file 12863_2023_1148_MOESM5_ESM.xlsx]

## Sheet: Secondary variants
Supplementary Table S2. Detailed information of the rare and Pathogenic/Likely pathogenic variants found in patients with suspected clinical IEI-manifestations.
Class	Patient number	OMIM Disease	OMIM number	Inheritance	Gene	Variant	rs_ID	Chrom-Pos-Ref-Alt (hg38)	Consequence	Zygosity	MAF	ClinVar Classification	ACMG Classification	ACMG Criteria*	SIFT	PolyPhen	CADD	LofTool
Patients harboring a disease-causing variant candidate	Patient 1	Agammaglobulinemia, X-linked 1	300755	XLR	BTK	NM_000061.3(BTK):c.1111_1112dup (p.Arg372ProfsTer32)	.	chrX:101357574 insGA	frameshift	Hem	.	Not reported	Likely pathogenic	PVS1,PM2	.	.	.	.
		NA	.	NA	ZCCHC4	NM_024936.3(ZCCHC4):c.1261+1G>C	rs1405145333	chr4:25364506 G>C	splicing	Het	.	Not reported	Likely pathogenic	PVS1,PM2	.	.	.	.
		NA	.	NA	SLU7	NM_006425.5(SLU7):c.127C>T(p.Arg43Ter)	rs776805730	chr5:160415168 G>A	nonsense	Het	0.00000404272	Not reported	Likely pathogenic	PVS1,PM2	.	.	.	.
		NA	.	NA	APOL5	NM_030642.1(APOL5):c.1294C>T(p.Arg432Ter)	rs143581523	chr22:35728890 C>T	nonsense	Het	0.000190507	Not reported	Likely pathogenic	PVS1_Strong,PM2	.	.	.	.
		Niemann-pick disease, type C2	607625	AR	MIR4709,NPC2	NM_001363688.1(MIR4709,NPC2):c.471G>A(p.Trp157Ter)	rs139314541	chr14:74480672 C>T	nonsense	Het	0.000322211	Not reported	Likely pathogenic	PVS1_Strong,PM2	.	.	.	.
		Spastic paraplegia 26	609195	AR	B4GALNT1	NM_001478.5(B4GALNT1):c.1002+2T>A	rs1035004466	chr12:57628711 A>T	missense	Het	.	Not reported	Pathogenic	PVS1,PM2_Strong	Deleterious low confidence	Probably damaging	.	0.489
		Spastic paraplegia 47	614066	AR	AP4B1,AP4B1-AS1	NM_001253852.3(AP4B1,AP4B1-AS1):c.1345A>T(p.Arg449Ter)	rs142209254	chr1:113896423 T>A	nonsense	Het	0.00000397867	Pathogenic	Pathogenic	PS3_Very Strong,PVS1,PM2,PP5	.	.	.	0.939
		Macular degeneration, age-related, 2	153800	AD	ABCA4	NM_000350.3(ABCA4):c.2546T>C(p.Val849Ala)	rs61749435	chr1:94055152 A>G	missense	Het	0.00108189	Conflicting	Likely pathogenic	PM1_Strong,PP2,PP5,BS2	Deleterious	Benign	23	0.0107
		Niemann-Pick disease, type A	257200	AR	SMPD1	NM_000543.5(SMPD1):c.605G>A(p.Arg202His)	rs757850587	chr11:6391670 G>A	missense	Het	0.0000519081	Pathogenic	Likely pathogenic	PM1_Strong,PM2_Supporting,PM5_Supporting,PP2,PP3,PP5	Deleterious	Probably damaging	.	0.0435
		Molybdenum cofactor deficiency A	252150	AR	MOCS1	NM_001358530.2(MOCS1):c.970G>A(p.Gly324Arg)	rs762253951	chr6:39912275 C>T	missense	Het	0.00000397678	Not reported	Likely pathogenic	PM2_Strong,PM5,PP3,PP5	Deleterious	Probably damaging	.	0.144
		NA	.	NA	NIPAL3	NM_020448.5(NIPAL3):c.773C>T(p.Ala258Val)	rs141630558	chr1:24456273 C>T	missense	Het	0.000199053	Not reported	Likely pathogenic	PP3_Strong,PM2	Deleterious	Benign	25	0.232
		Macrocephaly, dysmorphic facies, and psychomotor retardation	617011	AR	HERC1	NM_003922.4(HERC1):c.13906G>A(p.Glu4636Lys)	rs867817106	chr15:63616465 C>T	missense	Het	0.00000802929	Not reported	Likely pathogenic	PM2_Strong,PM1_Supporting,PP3	Deleterious	Probably damaging	.	0.652
		NA	.	NA	RETREG2	NM_024293.6(RETREG2):c.1452_1454del(p.Glu485del)	rs370732354	chr2:219182444 delGAA	in frame	Het	0.0000596678	Not reported	Likely pathogenic	PM2_Strong,PM4	.	.	.	.
		Hyperoxaluria, primary, type III	613616	AR	HOGA1	NM_138413.4(HOGA1):c.420C>A(p.Tyr140Ter)	.	chr10:97599168 C>A	nonsense	Het	.	Not reported	Likely pathogenic	PVS1,PM2	.	.	.	.
	Patient 2	Agammaglobulinemia, X-linked 1	300755	XLR	BTK	NM_000061.3(BTK):c.167T>A (p.Ile56Lys)	.	chrX:101374609 A>T	missense	Hem	.	Not reported	Likely pathogenic	PM1,PM2,PP2,PP3	Deleterious	Probably damaging	.	.
		Macular degeneration, age-related, 2	153800	AD	ABCA4	NM_000350.3(ABCA4):c.4297G>A(p.Val1433Ile)	rs56357060	chr1:94030483 C>T	missense	Het	0.00161442	Conflicting	Likely pathogenic	PM1_Strong,PP5_Moderate,PM2_Supporting,PP2,BP4	Deleterious	Benign	17.52	0.0107
		Spermatogenic failure 5	243060	AR	AURKC	NM_001015878.2(AURKC):c.744C>G(p.Tyr248Ter)	rs55658999	chr19:57235043 C>G	nonsense	Het	0.00039769	Pathogenic	Likely pathogenic	PVS1_Strong,PM2,PP5	.	.	.	0.907
		Sialic acid storage disorder, infantile	269920	AR	SLC17A5	NM_012434.5(SLC17A5):c.500T>C(p.Leu167Pro)	rs587779410	chr6:73641716 A>G	missense	Het	0.00000795824	Uncertain significance	Likely pathogenic	PM2_Strong,PP3,PP5	Deleterious	Probably damaging	.	0.882
		Bronchiectasis with or without elevated sweat chloride 1, modifier of	211400	AR	CFTR	NM_000492.4(CFTR):c.1841A>G(p.Asp614Gly)	rs201124247	chr7:117592008 A>G	missense	Het	0.000030525	Conflicting	Pathogenic	PM1_Strong,PM2_Strong,PP2,PP3,PP5	Deleterious	Probably damaging	.	0.0235
		Bart-Pumphrey syndrome	149200	AD	GJB2	NM_004004.6(GJB2):c.503A>G(p.Lys168Arg)	rs200104362	chr13:20189079 T>C	missense	Het	0.0000517805	Conflicting	Pathogenic	PM1_Strong,PM2_Strong,PP2	Tolerated	Benign	.	0.163
		Uncombable hair syndrome	191480	AR	PADI3	NM_016233.2(PADI3):c.1669C>T(p.Arg557Trp)	rs140482516	chr1:17280704 C>T	missense	Het	0.000640276	Pathogenic	Pathogenic	PS3_Very Strong,PM2_Supporting,PP2,PP3,PP5	Deleterious	Probably damaging	25.5	0.908
		NA	.	NA	IMP4	NM_001320304.2(IMP4):c.190+1G>T	.	chr2:130344707 G>T	missense	Het	.	Not reported	Likely pathogenic	PVS1,PM2	Deleterious	Probably damaging	.	0.816
		NA	.	NA	MANEA	NM_024641.4(MANEA):c.572_573dup(p.Leu192ValfsTer10)	rs112818736	chr6:95587006 insTG	frameshift	Het	0.0000859595	Not reported	Likely pathogenic	PVS1_Strong,PM2	.	.	.	.
	Patient 3	Agammaglobulinemia, X-linked 1	300755	XLR	BTK	NM_000061.3(BTK):c.993dup (p.Arg332ThrfsTer17)	.	chrX:101358419 insT	frameshift	Hem	.	Not reported	Likely pathogenic	PVS1,PM2	.	.	.	.
		NA	.	NA	CLU	NM_001831.4(CLU):c.1341-2A>T	rs113326468	chr8:27598252 T>A	splicing	Het	.	Not reported	Likely pathogenic	PVS1,PM2	.	.	.	.
		Periodic fever, familial	142680	AD	TNFRSF1A	NM_001065.4(TNFRSF1A):c.362G>A(p.Arg121Gln)	rs4149584	chr12:6333477 C>T	missense	Het	0.0131773	Conflicting	Pathogenic	PM1_Strong,PM5_Strong,PP5_Strong,BP4	Tolerated	Benign	.	0.0327
		Hypogonadotropic hypogonadism 19 with or without anosmia	615269	AD	DUSP6	NM_001946.4(DUSP6):c.545C>T(p.Ser182Phe)	rs139318648	chr12:89350881 G>A	missense	Het	0.000605047	Uncertain significance	Likely pathogenic	PS3,PM1,PP5_Moderate,PP3	Deleterious	Probably damaging	.	0.068
		NA	.	NA	PNO1	NM_020143.4(PNO1):c.503T>G(p.Val168Gly)	rs946798425	chr2:68162546 T>G	missense	Het	.	Not reported	Pathogenic	PM2_Strong,PP3_Strong	Deleterious	Probably damaging	.	0.321
	Patient 4	Agammaglobulinemia, X-linked 1	300755	XLR	BTK	NM_000061.3(BTK):c.336C>A (p.Tyr112Ter)	.	chrX:101370053 G>T	nonsense	Hem	.	Pathogenic	Pathogenic	PVS1,PM2,PP5	.	.	.	.
		NA	.	NA	VPS72	NM_005997.3(VPS72):c.295C>T(p.Arg99Ter)	rs1178773029	chr1:151185596 G>A	nonsense	Het	0.00000657678	Not reported	Likely pathogenic	PVS1,PM2	.	.	.	0.242
		Hyperinsulinemic hypoglycemia, familial, 5	609968	AD	INSR	NM_000208.4(INSR):c.2437C>T(p.Arg813Ter)	rs371294434	chr19:7142921 G>A	nonsense	Het	0.00000796343	Not reported	Likely pathogenic	PVS1,PM2	.	.	.	0.0375
		Achromatopsia 3	262300	AR	CNGB3	NM_019098.5(CNGB3):c.566G>A(p.Trp189Ter)	rs1458192795	chr8:86668096 C>T	nonsense	Het	0.00000397716	Pathogenic	Pathogenic	PVS1,PM2,PP5	.	.	.	0.221
		3-Methylcrotonyl-CoA carboxylase 2 deficiency	210210	AR	MCCC2	NM_022132.5(MCCC2):c.1015G>A(p.Val339Met)	rs150591260	chr5:71641018 G>A	missense	Het	0.000783693	Pathogenic	Pathogenic	PP5_Very Strong,PM2_Strong,PS3,PM1,PP3	Deleterious	Probably damaging	.	0.206
		Emphysema due to AAT deficiency	613490	AR	SERPINA1	NM_001127705.2(SERPINA1):c.1096G>A(p.Glu366Lys)	rs28929474	chr14:94378610 C>T	missense	Het	0.0111275	Pathogenic	Uncertain significance	PP5_Strong,PS3,PM5_Supporting,BS1,BS2,BS3	Tolerated	Probably damaging	.	0.00462
		Bile acid synthesis defect, congenital, 6	617308	AR	ACOX2	NM_003500.4(ACOX2):c.1983+1G>T	.	chr3:58508892 C>A	splicing	Het	.	Not reported	Likely pathogenic	PVS1,PM2	.	.	.	0.712
	Patient 5	Agammaglobulinemia, X-linked 1	300755	XLR	BTK	NM_000061.3(BTK):c.1735G>T (p.Asp579Tyr)	.	chrX:101353885 C>A	missense	Hem	.	Not reported	Pathogenic	PM1_Strong,PM2_Strong,PP2,PP3	Tolerated	Probably damaging	.	.
		NA	.	NA	MIS18BP1	NM_018353.5(MIS18BP1):c.2737C>T(p.Arg913Ter)	rs1289977756	chr14:45218387 G>A	nonsense	Het	0.00000397947	Not reported	Likely pathogenic	PVS1,PM2	.	.	.	.
		Peeling skin syndrome 6	618084	AR	FLG-AS1,FLG2	NM_001014342.3(FLG-AS1,FLG2):c.3802C>T(p.Arg1268Ter)	rs374835256	chr1:152353984 G>A	nonsense	Het	0.0000596597	Not reported	Likely pathogenic	PVS1_Strong,PM2	.	.	.	0.982
		Uncombable hair syndrome	191480	AR	PADI3	NM_016233.2(PADI3):c.335T>A(p.Leu112His)	rs142129409	chr1:17262194 T>A	missense	Het	0.00454736	Pathogenic	Pathogenic	PP5_Very Strong,PS3,PP2,PP3	Deleterious	Probably damaging	27.2	0.908
		Thrombophilia 2 due to activated protein C resistance	188055	AD	F5	NM_000130.5(F5):c.1601G>A(p.Arg534Gln)	rs6025	chr1:169549811 C>T	missense	Het	0.0173325	Pathogenic	Pathogenic	PP5_Very Strong,PM1,PM5_Supporting,PP3	Deleterious	Probably damaging	.	0.0863
		Deafness, 4, with enlarged vestibular aqueduct; Pendred syndrome	600791	AR	SLC26A4	NM_000441.2(SLC26A4):c.1588T>C(p.Tyr530His)	rs111033254	chr7:107698085 T>C	missense	Het	0.0000199059	Pathogenic	Pathogenic	PP5_Very Strong,PM1_Strong,PM2,PM5,PP2,PP3	Deleterious	Probably damaging	.	0.0893
		Cone dystrophy-3	602093	AD	GUCA1A,GUCA1ANB	NM_001319062.2(GUCA1A,GUCA1ANB):c.205G>T(p.Gly69Cys)	rs146354667	chr6:42178283 G>T	missense	Het	0.000590003	Conflicting	Likely pathogenic	PM2_Strong,PM1_Supporting,PP3	Deleterious	Probably damaging	.	0.549
		NA	.	NA	C2CD5,C2CD5-AS1	NM_001385323.1(C2CD5,C2CD5-AS1):c.923C>T(p.Thr308Ile)	rs1053134349	chr12:22519117 G>A	missense	Het	0.00000657022	Not reported	Pathogenic	PM2_Strong,PP3_Strong	Deleterious	Probably damaging	.	.
		NA	.	NA	FRYL	NM_015030.2(FRYL):c.6908_6910del(p.Pro2303_Ile2304delinsLeu)	.	chr4:48528330 delTTG	in frame	Het	.	Not reported	Likely pathogenic	PM2_Strong,PM4	.	.	.	.
	Patient 6	Immunodeficiency, X-linked, with hyper-IgM	308230	XLR	CD40LG	NM_000074.3(CD40LG):c.436_438del (p.Tyr146del)	.	chrX:136659062 delTAC	in frame	Hem	.	Not reported	Pathogenic	PM1_Strong,PP5_Strong,PM2,PM4	.	.	.	.
		NA	.	NA	ITIH4	NM_002218.5(ITIH4):c.139C>T(p.Arg47Ter)	rs754438704	chr3:52829231 G>A	nonsense	Het	0.0000159163	Not reported	Likely pathogenic	PVS1,PM2	.	.	.	0.772
		Immunodeficiency 40	616433	AR	DOCK2	NM_004946.3(DOCK2):c.5165G>A(p.Arg1722Gln)	rs199698060	chr5:170079145 G>A	missense	Het	0.000436014	Uncertain significance	Likely pathogenic	PP3_Strong,PM2	Tolerated low confidence	Benign	.	0.335
		Butyrylcholinesterase deficiency	617936	AR	BCHE	NM_000055.4(BCHE):c.293A>G(p.Asp98Gly)	rs1799807	chr3:165830741 T>C	missense	Het	0.0121277	Pathogenic	Pathogenic	PP5_Very Strong,PS3,PM5_Supporting,PP2,PP3	Deleterious	Possibly damaging	.	0.416
		Alkaptonuria	203500	AR	HGD	NM_000187.4(HGD):c.808G>A(p.Gly270Arg)	rs120074174	chr3:120641660 C>T	missense	Het	0.0000556855	Pathogenic	Pathogenic	PP5_Very Strong,PM2_Strong,PP2,PP3	Deleterious	Probably damaging	.	0.273
		Mitochondrial complex I deficiency, nuclear type 28	618249	AR	NDUFA13	NM_015965.7(NDUFA13):c.23A>C(p.Gln8Pro)	rs1003592932	chr19:19516261 A>C	missense	Het	0.00000657013	Not reported	Likely pathogenic	PM2_Strong,PP2,PP3	Deleterious	Probably damaging	.	0.678
		Corneal dystrophy, Fuchs endothelial, 1	136800	AD	COL8A2	NM_005202.4(COL8A2):c.1276A>C(p.Lys426Gln)	rs752690999	chr1:36098405 T>G	missense	Het	0.000010591	Not reported	Likely pathogenic	PM2_Strong,PM1,PP3	Tolerated	Possibly damaging	24.3	.
		NA	.	NA	TMEM209	NM_032842.4(TMEM209):c.1460A>G(p.Asp487Gly)	rs1203281817	chr7:130173729 T>C	missense	Het	0.00000657272	Not reported	Pathogenic	PM2_Strong,PP3_Strong	Deleterious	Possibly damaging	.	0.798
		Muscular dystrophy-dystroglycanopathy (congenital with brain and eye anomalies, type A, 11)	615181	AR	B3GALNT2	NM_152490.5(B3GALNT2):c.673_674del(p.Trp225GlyfsTer20)	.	chr1:235470938 delCA	frameshift	Het	.	Not reported	Likely pathogenic	PVS1,PM2	.	.	.	.
		NA	.	NA	METTL3,TOX4	NM_019852.5(METTL3,TOX4):c.1519-2A>G	.	chr14:21499139 T>C	splicing	Het	.	Not reported	Likely pathogenic	PVS1,PM2	.	.	.	0.33
		Mitochondrial complex I deficiency, nuclear type 28	618249	AR	NDUFA13	NM_015965.7(NDUFA13):c.24G>C(p.Gln8His)	.	chr19:19516262 G>C	missense	Het	.	Not reported	Likely pathogenic	PM2_Strong,PP2,PP3	Deleterious	Probably damaging	.	0.678
		NA	.	NA	NOTCH4	NM_004557.4(NOTCH4):c.1031_1032dup(p.Ser345Ter)	.	chr6:32220532 insCA	nonsense	Het	.	Not reported	Likely pathogenic	PVS1,PM2	.	.	.	.
	Patient 7	B-cell expansion with NFKB and T-cell anergy	616452	AD	CARD11	NM_032415.7(CARD11):c.752T>C (p.Leu251Pro)	rs1780193930	chr7:2939861 A>G	missense	Het	.	Uncertain significance	Likely Pathogenic	PM2_Supporting,PP3, PP5, PS3	Tolerated	Benign	.	0.251
		Cardiomyopathy, dilated, 1G	604145	AD	TTN	NM_001267550.2(TTN):c.3523G>A(p.Ala1175Thr)	rs397517570	chr2:178781121 C>T	missense	Het	0.000147435	Conflicting	Likely pathogenic	PP3_Strong,PM2	Tolerated	Probably damaging	.	0.971
	Patient 8	Wiskott-Aldrich Syndrome	301000	XLR	WAS	NM_000377.3(WAS):c.889C>T (p.Gln297Ter)	.	chrX:48688411 C>T	nonsense	Hem	.	Not reported	Likely pathogenic	PVS1,PM2	.	.	.	.
		Cardiomyopathy, dilated, 1D	601494	AD	TNNT2	NM_001276345.2(TNNT2):c.862C>T(p.Arg288Cys)	rs121964857	chr1:201359245 G>A	missense	Het	0.000360354	Likely Pathogenic	Uncertain significance/LP	PP5_Moderate,PM5_Supporting,PP3	Tolerated	Probably damaging	.	0.0823
		Spastic paraplegia 76	616907	AR	CAPN1	NM_001198868.2(CAPN1):c.1796G>C(p.Arg599Pro)	rs368480943	chr11:65209850 G>C	missense	Het	0.0000161218	Not reported	Likely pathogenic	PP3_Strong,PM2,PP2	Deleterious	Possibly damaging	.	0.5
		NA	.	NA	MANEA	NM_024641.4(MANEA):c.572_573dup(p.Leu192ValfsTer10)	rs112818736	chr6:95587006 insTG	frameshift	Het	0.0000859595	Not reported	Likely pathogenic	PVS1_Strong,PM2	.	.	.	.
		Iminoglycinuria, digenic	242600	AD	SLC6A19	NM_001003841.3(SLC6A19):c.1586_1588del(p.Phe529del)	.	chr5:1221195 delTCT	in frame	Het	.	Not reported	Likely pathogenic	PM2_Strong,PM4	.	.	.	.
	Patient 9	Chronic granulomatous disease, X-linked	306400	XLR	CYBB	NM_000397.4(CYBB):c.483G>A (p.Lys161=)	.	chrX:37793810 G>A	synonymous	Hem	.	Not reported	Pathogenic	PP3_Strong,PS3,PM2	.	.	.	0.0105
		NA	.	NA	SPATA20	NM_022827.4(SPATA20):c.151C>T(p.Arg51Ter)	rs146830271	chr17:50548308 C>T	nonsense	Het	0.000192066	Not reported	Likely pathogenic	PVS1,PM2	.	.	.	0.722
		Exudative vitreoretinopathy 6	616468	AR	ARHGAP1,ZNF408	NM_024741.3(ARHGAP1,ZNF408):c.52G>A(p.Ala18Thr)	rs201062665	chr11:46701099 G>A	missense	Het	0.0000400747	Uncertain significance	Likely pathogenic	PP3_Strong,PM2	Tolerated low confidence	Benign	.	0.729
		Complement factor I deficiency	610984	AR	CFI	NM_000204.5(CFI):c.772G>A(p.Ala258Thr)	rs199688124	chr4:109760523 C>T	missense	Het	0.0000954707	Pathogenic	Pathogenic	PP5_Very Strong,PP3_Strong,PM2	Tolerated	Possibly damaging	.	0.157
		Cohen syndrome	216550	AR	VPS13B	NM_152564.5(VPS13B):c.436C>T(p.Arg146Ter)	rs144539572	chr8:99102976 C>T	nonsense	Het	0.0000199067	Pathogenic	Pathogenic	PVS1,PP5_Strong,PM2	.	.	.	0.933
		Macular degeneration, age-related, 2	153800	AD	ABCA4	NM_000350.3(ABCA4):c.2791G>A(p.Val931Met)	rs58331765	chr1:94047046 C>T	missense	Het	0.000385898	Conflicting	Likely pathogenic	PM1,PM2_Supporting,PM5_Supporting,PP2,PP3,PP5	Deleterious	Probably damaging	21.5	0.0107
		NA	.	NA	MPP3	NM_001932.6(MPP3):c.1583A>G(p.Asp528Gly)	rs765209252	chr17:43801876 T>C	missense	Het	0.0000204434	Not reported	Likely pathogenic	PP3_Strong,PM2	Deleterious	Benign	.	0.755
		NA	.	NA	PCNX1	NM_014982.3(PCNX1):c.6004_6009del(p.Tyr2002_Ser2003del)	.	chr14:71103575 delTCTTAC	in frame	Het	.	Not reported	Likely pathogenic	PM2_Strong,PM4	.	.	.	.
	Patient 10	C6 deficiency	612446	AR	C6	NM_001115131.3(C6):c.1138del (p.Gln380SerfsTer7)	rs375762365	chr5:41176505 delG	frameshift	Hom	0.000514112	Pathogenic	Pathogenic	PVS1,PP5_Strong	.	.	.	0.273
		NA	.	NA	RNF17	NM_031277.3(RNF17):c.4161G>T(p.Glu1387Asp)	rs955871851	chr13:24866203 G>T	missense	Het	0	Not reported	Likely pathogenic	PP3_Strong,PM2,BP1	Deleterious	Possibly damaging	.	0.183
		Spastic paraplegia 7	607259	AD,AR	SPG7	NM_003119.4(SPG7):c.1045G>A(p.Gly349Ser)	rs141659620	chr16:89531961 G>A	missense	Het	0.000834038	Conflicting	Pathogenic	PM2_Strong,PP5_Strong,PM1,PP3	Deleterious	Probably damaging	.	0.103
		Prostate cancer 1	601518	AD	RNASEL	NM_021133.4(RNASEL):c.793G>T(p.Glu265Ter)	rs74315364	chr1:182586014 C>A	nonsense	Het	0.00361571	Conflicting	Pathogenic	PS3_Very Strong,PVS1,PP5_Moderate	.	.	.	0.685
		NA	.	NA	RPS6KC1	NM_012424.6(RPS6KC1):c.2710G>A(p.Gly904Ser)	rs61751035	chr1:213242186 G>A	missense	Het	0.0000239544	Likely Pathogenic	Uncertain significance/LP	PM2_Supporting,PP5,BP4	Tolerated	Benign	.	.
		Deafness, 8/10	601072	AR	TMPRSS3	NM_001256317.3(TMPRSS3):c.1360T>C(p.Ter454Argext*9)	rs149919890	chr21:42372764 A>G	stopLoss	Het	0.000178931	Uncertain significance	Likely pathogenic	PM4_Strong,PM2,BP4	.	.	.	0.154
		Fanconi anemia, complementation group A	227650	AR	FANCA	NM_001286167.3(FANCA):c.951A>T(p.Ter317Tyrext*6)	rs199624319	chr16:89799108 T>A	stopLoss	Het	0.000815187	Uncertain significance	Likely pathogenic	PM4_Strong,PM2,BP4	.	.	.	0.0821
		Mitochondrial complex IV deficiency, nuclear type 5, (French-Canadian)	220111	AR	LRPPRC	NM_133259.4(LRPPRC):c.1684G>T(p.Glu562Ter)	.	chr2:43949653 C>A	nonsense	Het	.	Not reported	Likely pathogenic	PVS1,PM2	.	.	.	0.792
	Patient 11	Immunodeficiency, common variable, 8, with autoimmunity	614700	AR	LRBA	NM_001367550.1(LRBA):c.6624_6625del(p.Glu2208AspfsTer3)	rs727503779	chr4:150471666 delTC	frameshift	Het	.	Pathogenic	Pathogenic	PVS1,PM2_Strong,PP5	.	.	.	0.749
		Immunodeficiency, common variable, 8, with autoimmunity	614700	AR	LRBA	NM_001367550.1(LRBA):c.7452+1G>T	.	chr4:150325808 C>A	splicing	Het	.	Not reported	Pathogenic	PVS1,PM2_Strong	.	.	.	0.749
		Hyper-IgE recurrent infection syndrome	243700	AR	DOCK8	NM_203447.4(DOCK8):c.54-1G>T	rs192864327	chr9:271626 G>T	splicing	Het	0.000263246	Conflicting	Pathogenic	PVS1,PM2,PP5	.	.	.	0.63
		Sideroblastic anemia with B-cell immunodeficiency, periodic fevers, and developmental delay	616084	AR	TRNT1	NM_182916.3(TRNT1):c.803G>C(p.Gly268Ala)	rs1263073877	chr3:3147450 G>C	missense	Het	3.99116E-06	Not reported	Pathogenic	PM2_Strong,PP3_Strong	Deleterious	Probably damaging	.	0.899
		Familial adenomatous polyposis 4	617100	AR	MSH3	NM_002439.5(MSH3):c.1028-1A>T	rs1008382885	chr5:80674982 A>T	splicing	Het	.	Conflicting	Pathogenic	PVS1,PM2,PP5	.	.	.	0.117
		Macular dystrophy, patterned, 2	608970	AD	CTNNA1	NM_001323988.1(CTNNA1):c.-144-2A>G	rs962899194	chr5:138881040 A>G	splicing	Het	1.97088E-05	Not reported	Likely pathogenic	PVS1,PM2	.	.	.	0.34
		Advanced sleep phase syndrome, familial, 1	604348	AD	PER2	NM_022817.3(PER2):c.2201_2204del(p.Thr734ArgfsTer14)	.	chr2:238255773 delTGTG	frameshift	Het	.	Not reported	Pathogenic	PM2_Strong,PVS1_Strong	.	.	.	0.475
Patients harboring a non IEI-causing variant	Patient 12	Ichthyosis, congenital, autosomal recessive 4B (harlequin)	242500	AR	ABCA12	NM_173076.3(ABCA12):c.318-2A>G	.	chr2:215054666 T>C	splicing	Het	.	Not reported	Likely pathogenic	PVS1,PM2	.	.	.	0.0151
		Ichthyosis, congenital, autosomal recessive 4B (harlequin)	242500	AR	ABCA12	NM_173076.3(ABCA12):c.2033A>G (p.Asn678Ser)	rs147218173	chr2:215012059 T>C	missense	Het	0.00137	Uncertain Significance	VUS	PM2_Supporting,BP4	Tolerated	Benign	.	0.0151
		Retinitis pigmentosa 38	613862	AR	MERTK	NM_006343.3(MERTK):c.2273G>A(p.Arg758His)	rs370526555	chr2:112021505 G>A	missense	Het	0.0000119424	Uncertain significance	Likely pathogenic	PM2_Strong,PM1_Supporting,PP3	Deleterious	Probably damaging	.	0.785
		NA	.	NA	ZBTB40	NM_001083621.1(ZBTB40):c.2519_2520del(p.Glu840ValfsTer59)	.	chr1:22512979 delAG	frameshift	Het	.	Not reported	Pathogenic	PVS1,PM2_Strong	.	.	.	.
		NA	.	NA	PLEKHG6	NM_001384601.1(PLEKHG6):c.1482_1483del(p.Ser495Phefs)	.	chr12:6318901 delTT	frameshift	Het	.	Not reported	Likely pathogenic	PVS1_Strong,PM2	.	.	.	.
		Keratosis palmoplantaris striata II	612908	AD	DSP	NM_004415.4(DSP):c.5244del(p.Ile1749SerfsTer4)	.	chr6:7581433 delC	frameshift	Het	.	Not reported	Likely pathogenic	PVS1,PM2	.	.	.	0.077
	Patient 13	Citrullinemia, type II, neonatal-onset	605814	AR	SLC25A13	NM_014251.3(SLC25A13):c.1618C>T(p.Pro540Ser)	rs75622628	chr7:96121971 G>A	missense	Het	0.000103421	Uncertain Significance	Likely pathogenic	PM2_Strong,PM1_Supporting,PP3	Deleterious	Probably damaging	.	0.637
		Citrullinemia, type II, neonatal-onset	605814	AR	SLC25A13	NM_014251.3(SLC25A13):c.1754G>A(p.Arg585His)	rs367770143	chr7:96121742 C>T	missense	Het	0.0000119439	Uncertain Significance	Likely pathogenic	PM2_Strong,PM1_Supporting,PP3	Deleterious	Probably damaging	.	0.637
		Methemoglobinemia, beta type	617971	AD	HBB	NM_000518.4(HBB)(HBB):c.19G>A (p.Glu7Lys)	rs33930165	chr11:5227003 C>T	missense	Het	0.000915766	Conflicting	Pathogenic	PM1_Strong,PM5_Strong,PS3,PP5_Moderate,PM2_Supporting,PP2,BS3	Deleterious low confidence	Benign	.	0.00951
	NA - Not available; AR - Autosomal recessive; AD - Autosomal dominant; XLR - X-linked recessive; VUS - Variant of Uncertain Significance; Hem - Hemizygous; Hom - Homozygous; Het - Heterozygous
	* Richards.S., et al., 2015 (doi:10.1038/gim.2015.30)
	Evidence of pathogenicity - PVS1 - Very strong; PS1/2/3 - Strong; PP2/3/5 - Supporting; PM1/2 - Moderate
	Evidence of benign impact - BS2/3 - Strong; BP1/4 - Supporting
