# Supplementary material for: Genetic screening in a Brazilian cohort with inborn errors of immunity
Source: BMC Genom Data. 2023 Aug 17;24:47. doi: 10.1186/s12863-023-01148-z (PMC10433585; doi:10.1186/s12863-023-01148-z)
Supplement: Supplementary file 6 — Additional file 6: Table S3. [file 12863_2023_1148_MOESM6_ESM.xlsx]

## Sheet: Planilha1
Supplementary Table S3. Splice site predicted scores for synonymous variant in CYBB gene
Tool	Cutoff score	Score
ESEfinder	> 6,67	11.68
NNSplice	> 0.40	1
MaxEntScan (VEP)	high (alt < 6.2), moderate (6.2 alt 8.5) or low (alt > 8.5)	7.3
Ada score (VEP)	> 0.6	0.95
RF score (VEP)	> 0.6	0.69
NetGene2	Donor splice sites (0-low to 1-high)	0.86
	Acceptor splice sites (0-low to 1-high)	0.33
ASSP	Donor site cutoff (4.5)	13.229
	Acceptor site cutoff (2.2)	.
VEP: Variant Effect Predictor database; ASSP: Alternative Splice Site Predictor
