# Supplementary material for: Genetic screening in a Brazilian cohort with inborn errors of immunity
Source: BMC Genom Data. 2023 Aug 17;24:47. doi: 10.1186/s12863-023-01148-z (PMC10433585; doi:10.1186/s12863-023-01148-z)
Supplement: Supplementary file 7 — Additional file 7: Table S4. [file 12863_2023_1148_MOESM7_ESM.xlsx]

## Sheet: Planilha1
Supplementary Table S4. Detailed information of the read-based phase analysis of likely pathogenic variants on patient 13
aBLOCK: offset: 8994 len: 3 phased: 3 SPAN: 229 fragments 142
Indexb	Copy Ac	Copy Bd	Chrom	Position	Identified variant (Likely pathogenic)	Ref allele	Alt allele	VCF genotype field	Pruning statuse	Mismatch qualityf	# haplotypesg
8994	0	1	7	96121742	NM_014251.3(SLC25A13):c.1754G>A(p.Arg585His)	C	T	0/1:189,171:360:99:5604,0,5158	0	100.00	39
8995	0	1	7	96121918	.	G	A	0/1:136,134:270:99:4372,0,4850	0	100.00	141
8996	1	0	7	96121971	NM_014251.3(SLC25A13):c.1618C>T(p.Pro540Ser)	G	A	0/1:105,82:187:99:2785,0,3528	0	100.00	107
aBLOCK: offset: <SNV offset> len: <SNV span of block> phased: <# SNVs phased> SPAN: <base pair span of block> fragments <# of fragments in block>
bVCF file index (1-based index of the line in the input VCF describing variant)
callele on haploid chromosome copy A (0 means reference allele, 1 means variant allele, - for an unphased variant)
dallele on haploid chromosome copy B (0 means reference allele, 1 means variant allele, - for an unphased variant)
ediscrete pruning status (1 means pruned, 0 means phased)
fmismatch quality: phred-scaled estimated probability that there is a mismatch [single SNV] error at this SNV (0 means SNV is low quality, 100 means SNV is high quality)
gnumber of haplotype-informative fragments covering this variant in the input
